# Supplementary material for: Phylogenetically-controlled correlates of primate blinking behaviour
Source: PeerJ. 2021 Feb 17;9:e10950. doi: 10.7717/peerj.10950 (PMC7896502; doi:10.7717/peerj.10950)
Supplement: Supplemental Information 1 — The columns describe the following: 10kName: the species name used in the analysis; diurnal: the Tada et al. (2013) classification of diurnality, where ‘d’ represents a diurnal species, and ‘n’ a nocturnal species; mass: the Tada et al. (2013) mean species body mass, in kg; blinkrate: the Tada et al. (2013) mean number of blinks per minute; duration: the Tada et al. (2013) blink duration, in ms; groupsize: the Tada et al. (2013) mean species group size; trophicguild: the trophic guild of the species, taken from Galán-Acedo et al. (2019), with guilds as described in the text; locomotion: the locomotion mode of the species, taken from Galán-Acedo et al. (2019), where ‘ar’ represents an arboreal species, ‘t’ is a terrestrial species, and ‘both’ is a species that spends time in both the terrestrial and arboreal environments. [file peerj-09-10950-s001.csv]

10kName	ConsensusOrder	Species	diurnal	mass	blinkrate	duration	groupsize	trophicguild	locomotion	massGADATA	activGADATA
Allenopithecus_nigroviridis	1	Allenopithecus_nigroviridis	D	4.8	14	161.7	40	frugivore	both	5.3	D
Cercopithecus_ascanius	2	Cercopithecus_ascanius	D	3.8	13.1	306.9	29.2	frugivore	ar	3.24	D
Cercopithecus_cephus	3	Cercopithecus_cephus	D	3.5	22	161.7	6	frugivore	ar	3.48	D
Cercopithecus_mitis	4	Cercopithecus_mitis	D	5.8	8.3	148.5	26.8	frugivore	ar	4.89	D
Cercopithecus_mona	5	Cercopithecus_mona	D	4.3	16.3	161.7	9.8	frugivore	ar	4.05	D
Cercopithecus_neglectus	6	Cercopithecus_neglectus	D	5.8	18.1	198	9.2	frugivore	both	5.74	D
Chlorocebus_aethiops	7	Chlorocebus_aethiops	D	3.9	10	178.2	40.5	omnivore	t	4.65	D
Erythrocebus_patas	8	Erythrocebus_patas	D	7.9	4.1	190.3	34.8	omnivore	t	9.45	D
Miopithecus_talapoin	9	Miopithecus_talapoin	D	1.2	20.6	174.9	64	omnivore	both	1.25	D
Eulemur_fulvus_fulvus	10	Eulemur_fulvus_fulvus	D	2.5	19	250.8	9.4	folivore_frugivore	ar	1.84	CA
Eulemur_macaco_macaco	11	Eulemur_macaco_macaco	D	2.4	2	194.7	10	frugivore	ar	2.06	CA
Lemur_catta	12	Lemur_catta	D	2.8	0.4	231	13.8	folivore_frugivore	both	2.21	D
Varecia_variegata_variegata	13	Varecia_variegata_variegata	D	3.8	3.7	323.4	8	frugivore	ar	3.55	D
Ateles_belzebuth	14	Ateles_belzebuth	D	7.7	7.2	168.3	24.8	frugivore	ar	8.07	D
Ateles_geoffroyi	15	Ateles_geoffroyi	D	7.7	16.3	287.1	31	frugivore	ar	7.54	D
Ateles_paniscus	16	Ateles_paniscus	D	8.8	7.3	288.8	18	frugivore	ar	8.28	D
Lagothrix_lagotricha	17	Lagothrix_lagotricha	D	5.9	9.9	298.7	31.8	frugivore	ar	7.15	D
Aotus_trivirgatus	18	Aotus_trivirgatus	N	0.9	3.4	290.4	2.9	frugivore	ar	0.77	N
Callimico_goeldii	19	Callimico_goeldii	D	0.5	9.1	141.9	8	omnivore	ar	0.48	D
Callithrix_geoffroyi	20	Callithrix_geoffroyi	D	0.3	8.1	188.1	5	gummivore	ar	0.24	D
Callithrix_jacchus	21	Callithrix_jacchus	D	0.3	5.4	178.2	9.5	gummivore	ar	0.32	D
Callithrix_penicillata	22	Callithrix_penicillata	D	0.2	6.5	194.7	8	gummivore	ar	0.33	D
Callithrix_pygmaea	23	Callithrix_pygmaea	D	0.1	4.3	212.9	5.5	omnivore	ar	0.12	D
Cebus_albifrons	24	Cebus_albifrons	D	2.1	29.8	205.6	19.8	omnivore	both	2.74	D
Cebus_apella	25	Cebus_apella	D	3.1	5.9	181.5	18	omnivore	ar	NA	D
Cebus_capucinus	26	Cebus_capucinus	D	2.8	8.5	315	16.4	omnivore	ar	3.11	D
Saguinus_imperator	27	Saguinus_imperator	D	0.4	8.1	209.6	4	omnivore	ar	0.47	D
Saguinus_midas	28	Saguinus_midas	D	0.5	14.2	203.8	5	omnivore	ar	0.56	D
Saguinus_mystax	29	Saguinus_mystax	D	0.4	10.2	198	7.5	omnivore	ar	0.53	D
Saguinus_oedipus	30	Saguinus_oedipus	D	0.4	14.1	NA	6	omnivore	ar	0.41	D
Saimiri_boliviensis	31	Saimiri_boliviensis	D	0.8	3	148.5	60	omnivore	ar	0.88	D
Nycticebus_pygmaeus	32	Nycticebus_pygmaeus	N	0.8	0.2	NA	1	gummivore	ar	0.42	N
Perodicticus_potto	33	Perodicticus_potto	N	0.6	0	NA	1	frugivore	ar	0.83	N
Gorilla_gorilla_gorilla	34	Gorilla_gorilla_gorilla	D	130.1	29.4	335	12	folivore_frugivore	both	122.5	D
Hylobates_agilis	35	Hylobates_agilis	D	5.9	4.1	165	4.4	frugivore	ar	6	D
Hylobates_lar	36	Hylobates_lar	D	5.7	8.5	244.2	5	frugivore	ar	5.64	D
Hylobates_muelleri	37	Hylobates_muelleri	D	2.9	4.1	188.6	3.5	frugivore	ar	5.35	D
Hylobates_pileatus	38	Hylobates_pileatus	D	6.7	6.8	198	4	frugivore	ar	5.47	D
Pan_troglodytes_troglodytes	39	Pan_troglodytes_troglodytes	D	41.3	19.4	272	53	omnivore	both	53.7	D
Pongo_abelii	40	Pongo_abelii	D	60	6.8	275.6	2	frugivore	ar	56.75	D
Symphalangus_syndactylus	41	Symphalangus_syndactylus	D	11	9	183.2	3.5	folivore_frugivore	ar	11.3	D
Callicebus_moloch	42	Callicebus_moloch	D	0.8	2.2	221.7	3.5	omnivore	ar	NA	D
Pithecia_pithecia	43	Pithecia_pithecia	D	1.8	5.4	173.3	4.4	frugivore	ar	1.76	D
Cercocebus_agilis	44	Cercocebus_agilis	D	7.6	18	158.4	35.8	frugivore	both	7.58	D
Cercocebus_torquatus	45	Cercocebus_torquatus	D	5.2	7.9	191.4	37	frugivore	both	7.5	D
Macaca_cyclopis	46	Macaca_cyclopis	D	7	16.7	194.7	46.8	frugivore	both	5.47	D
Macaca_fascicularis	47	Macaca_fascicularis	D	5.3	10.3	155.1	20	frugivore	both	4.03	D
Macaca_fuscata	48	Macaca_fuscata	D	12.3	15.1	234.3	40.3	folivore_frugivore	both	9.5	D
Macaca_mulatta	49	Macaca_mulatta	D	7	10.5	198	56.2	folivore_frugivore	both	5.96	D
Macaca_nemestrina	50	Macaca_nemestrina	D	7.4	17.2	163.4	44.5	frugivore	both	8.89	D
Macaca_radiata	51	Macaca_radiata	D	5.2	20	171.6	19.1	frugivore	both	5.14	D
Macaca_silenus	52	Macaca_silenus	D	6.2	9.9	181.5	32.3	frugivore	ar	7.5	D
Macaca_sinica	53	Macaca_sinica	D	4.8	12.6	189.8	24.8	frugivore	ar	4.48	D
Macaca_sylvanus	54	Macaca_sylvanus	D	13	19.5	163.4	49.7	omnivore	both	13.5	D
Macaca_thibetana	55	Macaca_thibetana	D	13.2	22.6	290.4	38.3	frugivore	t	15.55	D
Mandrillus_leucophaeus	56	Mandrillus_leucophaeus	D	13.5	11.1	222.8	96.5	omnivore	both	20.375	D
Papio_anubis	57	Papio_anubis	D	21.6	18	NA	50	omnivore	both	16.65	D
Papio_hamadryas	58	Papio_hamadryas	D	14.5	17.5	290.4	80.5	omnivore	t	13.4	D
Papio_papio	59	Papio_papio	D	8.8	11.1	138.6	40.5	omnivore	both	17.5	D
Theropithecus_gelada	60	Theropithecus_gelada	D	13.8	11.9	248.8	52.5	folivore	t	15.35	D
Colobus_guereza	61	Colobus_guereza	D	10.2	8	222.5	9.3	folivore_frugivore	ar	8.89	D
Colobus_polykomos	62	Colobus_polykomos	D	8.6	7.2	206.3	13.6	folivore	ar	9.1	D
Nasalis_larvatus	63	Nasalis_larvatus	D	15.3	8.8	231	12.7	folivore_frugivore	ar	15.75	D
Semnopithecus_entellus	64	Semnopithecus_entellus	D	15.4	18.2	214.5	45	folivore_frugivore	t	11.44	D
Trachypithecus_cristatus	65	Trachypithecus_cristatus	D	7	17.3	287.1	35	folivore	ar	6.25	D
Trachypithecus_francoisi	66	Trachypithecus_francoisi	D	6.5	13.5	181.5	9.1	folivore	both	7.52	D
Galago_senegalensis	67	Galago_senegalensis	N	0.2	0.3	NA	1	omnivore	ar	0.25	N
Otolemur_crassicaudatus	68	Otolemur_crassicaudatus	N	1.3	0.3	341	1	omnivore	ar	1.15	N
