# Supplementary material for: Phylogenetically-controlled correlates of primate blinking behaviour
Source: PeerJ. 2021 Feb 17;9:e10950. doi: 10.7717/peerj.10950 (PMC7896502; doi:10.7717/peerj.10950)
Supplement: Supplemental Information 2 [file peerj-09-10950-s002.r]

library(ape)
library(phytools)
library(caper)
library(geiger)
library(lmtest)
library(ggplot2)


tree <- read.nexus("consensusTree_10kTrees_Primates_Version3(1).nex")
dataset <- read.csv("formatted_used_database.csv",header=T,row.names=1)
name.check(tree, dataset) # making sure the species in both files match up - they do!

#checking for phylogenetic signal
phylosig(tree,dataset$blinkrate)
phylosig(tree,dataset$duration)
#exists for both measures, so worth pursuing further


blinkerSUBforduration <- comparative.data(tree, dataset, Species, vcv=TRUE, vcv.dim=3, scope=duration~diurnal)
blinkerFULLforblinkrate <- comparative.data(tree, dataset, Species, vcv=TRUE, vcv.dim=3, na.omit=FALSE)

#full model for blinkrate, estimating kappa using maximum likelihood
br1 <- pgls(blinkrate ~ locomotion + diurnal + mass + groupsize + trophicguild, blinkerFULLforblinkrate, lambda='ML')
summary(br1)

# maximum likelihood method doesn't work for estimating lambda, giving estimated value of 0 with 95% bound close round this: means no attention paid to prior history, despite there being signal in the data. Instead try estimating kappa 
br2 <- pgls(blinkrate ~ locomotion + diurnal + mass + groupsize + trophicguild, blinkerFULLforblinkrate, kappa='ML')
summary(br2) #kappa isn't a great estimate in this case, but prior experimentation on reduced models shows that it is possible to estimate kappa for reduced models 
anova(br2)
plot(br2)
#qqplot looks unusual - trying a transformation
br3 <- pgls(sqrt(blinkrate+1) ~ locomotion + diurnal + mass + groupsize + trophicguild, blinkerFULLforblinkrate, kappa='ML')
summary(br3)
anova(br3)
plot(br3)
#qqplot looks better - check with a test
shapiro.test(resid(br3))

#trophic guild explains least, so remove from model
br4 <- pgls(sqrt(blinkrate+1) ~ locomotion + diurnal + mass + groupsize, blinkerFULLforblinkrate, kappa='ML')
summary(br4)
anova(br4)
plot(br4)
shapiro.test(resid(br4))

#compare br3 and br4 with likelihood ratio test
lrtest(br3, br4)
#no sig diff - br4 preferred as fewer terms.

#now remove groupsize, which explains the least of br4
br5 <- pgls(sqrt(blinkrate+1) ~ locomotion + diurnal + mass, blinkerFULLforblinkrate, kappa='ML')
summary(br5)
anova(br5)
plot(br5)
shapiro.test(resid(br5))

#compare br4 and br5 with likelihood ratio test
lrtest(br4, br5)
#no sig diff - br5 preferred as fewer terms.

#now remove diurnal, which explains the least of br5
br6 <- pgls(sqrt(blinkrate+1) ~ locomotion + mass, blinkerFULLforblinkrate, kappa='ML')
summary(br6)
anova(br6)
plot(br6)
shapiro.test(resid(br6))

#compare br5 and br6 with likelihood ratio test
lrtest(br5, br6)
#no sig diff - br6 preferred as fewer terms.

#now remove mass, which explains the least of br6
br7 <- pgls(sqrt(blinkrate+1) ~ locomotion , blinkerFULLforblinkrate, kappa='ML')
summary(br7)
anova(br7)
plot(br7)
shapiro.test(resid(br7))

#compare br6 and br7 with likelihood ratio test
lrtest(br6, br7)
#no sig diff - br7 preferred as fewer terms.

#to avoid missing any subtle effects from earlier removals, models also tried with locomotion and one other term (diurnal, groupsize and trophicguild, whilst mass was already examined in model6)
br8 <- pgls(sqrt(blinkrate+1) ~ locomotion + diurnal, blinkerFULLforblinkrate, kappa='ML')
anova(br8)        #diurnal not significant
lrtest(br7, br8) #br7 still best
br9 <- pgls(sqrt(blinkrate+1) ~ locomotion + groupsize, blinkerFULLforblinkrate, kappa='ML')
anova(br9)        #diurnal not significant
lrtest(br7, br9) #br7 still best
br10 <- pgls(sqrt(blinkrate+1) ~ locomotion + trophicguild, blinkerFULLforblinkrate, kappa='ML')
anova(br10)        #diurnal not significant
lrtest(br7, br10) #br7 still best

###so br7 preferred model: sqrt(blinkrate+1) ~ locomotion 

#plotting this...
ggplot(data=dataset, mapping=aes(x=locomotion, y=blinkrate), outlier.shape=NA)+
  geom_violin(draw_quantiles = c(0.25, 0.5, 0.75))+geom_jitter(width=.1)+
  scale_x_discrete(labels=c("arboreal","both","terrestrial"))+
  labs(y="blink rate (blinks per minute)") +
  theme_classic(base_size = 20)


# duration, starting off by estimating kappa as in previous
dur1 <- pgls(duration ~ locomotion + diurnal + mass + groupsize + trophicguild, blinkerSUBforduration, kappa='ML')
summary(dur1)

#estimated kappa close to zero. Instead, estimating delta using ML 
dur2 <- pgls(duration ~ locomotion + diurnal + mass + groupsize + trophicguild, blinkerSUBforduration, delta='ML')
summary(dur2)
anova(dur2)
plot(dur2) #possibly okay, but checking whether there is a little skew and qqplot not lined up nicely
shapiro.test(resid(dur2)) #okay, nothing bad

#reducing model, taking out trophicguild
dur3 <- pgls(duration ~ locomotion + diurnal + mass + groupsize , blinkerSUBforduration, delta='ML')
summary(dur3)
anova(dur3)
plot(dur3)
shapiro.test(resid(dur3))

#compare dur2 and dur3 with likelihood ratio test
lrtest(dur2, dur3)
#no sig diff - dur3 preferred as fewer terms.

#now remove diurnal, which explains the least of br4
dur4 <- pgls(duration ~ locomotion  + mass + groupsize , blinkerSUBforduration, delta='ML')
summary(dur4)
anova(dur4)
plot(dur4)
shapiro.test(resid(dur4))

#compare br4 and br5 with likelihood ratio test
lrtest(dur3, dur4)
#sig diff - dur4 has lower log likelihood, so explains data better.

#no nonsig terms left. To check presence of diurnal wasn't masking effects of trophicguild, this is added back in
dur5 <- pgls(duration ~ locomotion  + mass + groupsize +trophicguild, blinkerSUBforduration, delta='ML')
summary(dur5)
anova(dur5)
lrtest(dur4, dur5) #trophicguild not sig, and dur4 explains data better

### so dur4 preferred model: duration ~ locomotion + mass + groupsize


#not shown: slight concerns about delta being set to 3 by ML throughout (which means the trees are quite drawn out). Also tried simultaneously estimating delta and kappa together (needing log transofmration), and then reducing model
dur_temp1 <- pgls(log(duration+1) ~ locomotion + diurnal + mass + groupsize + trophicguild, blinkerSUBforduration, delta='ML', kappa='ML')
summary(dur_temp1)
anova(dur_temp1)
dur_temp2 <- pgls(log(duration+1) ~ locomotion + diurnal + mass + groupsize, blinkerSUBforduration, delta='ML', kappa='ML')
summary(dur_temp2)
anova(dur_temp2)
dur_temp3 <- pgls(log(duration+1) ~ locomotion + diurnal + mass, blinkerSUBforduration, delta='ML', kappa='ML')
summary(dur_temp3)
anova(dur_temp3)
plot(dur_temp3)
shapiro.test(resid(dur_temp3))
# these estimate kappa and delta together at less extreme values, and give qualitatively similar results to when just delta is estimated
