# Supplementary material for: Phylogenetically-controlled correlates of primate blinking behaviour
Source: PeerJ. 2021 Feb 17;9:e10950. doi: 10.7717/peerj.10950 (PMC7896502; doi:10.7717/peerj.10950)
Supplement: Supplemental Information 3 [file peerj-09-10950-s003.zip]

Archive with 2 entries (2 files):
- consensusTree_10kTrees_Primates_Version3.nex
- __MACOSX/._consensusTree_10kTrees_Primates_Version3.nex
