# Supplementary material for: Phylogenetically-controlled correlates of primate blinking behaviour
Source: PeerJ. 2021 Feb 17;9:e10950. doi: 10.7717/peerj.10950 (PMC7896502; doi:10.7717/peerj.10950)
Supplement: Supplemental Information 3 [file peerj-09-10950-s003.zip › consensusTree_10kTrees_Primates_Version3.nex]

#NEXUS
[created by the 10kTree Website - http://10kTrees.fas.harvard.edu]
BEGIN TREES;
translate
1 Allenopithecus_nigroviridis,
2 Cercopithecus_ascanius,
3 Cercopithecus_cephus,
4 Cercopithecus_mitis,
5 Cercopithecus_mona,
6 Cercopithecus_neglectus,
7 Chlorocebus_aethiops,
8 Erythrocebus_patas,
9 Miopithecus_talapoin,
10 Eulemur_fulvus_fulvus,
11 Eulemur_macaco_macaco,
12 Lemur_catta,
13 Varecia_variegata_variegata,
14 Ateles_belzebuth,
15 Ateles_geoffroyi,
16 Ateles_paniscus,
17 Lagothrix_lagotricha,
18 Aotus_trivirgatus,
19 Callimico_goeldii,
20 Callithrix_geoffroyi,
21 Callithrix_jacchus,
22 Callithrix_penicillata,
23 Callithrix_pygmaea,
24 Cebus_albifrons,
25 Cebus_apella,
26 Cebus_capucinus,
27 Saguinus_imperator,
28 Saguinus_midas,
29 Saguinus_mystax,
30 Saguinus_oedipus,
31 Saimiri_boliviensis,
32 Nycticebus_pygmaeus,
33 Perodicticus_potto,
34 Gorilla_gorilla_gorilla,
35 Hylobates_agilis,
36 Hylobates_lar,
37 Hylobates_muelleri,
38 Hylobates_pileatus,
39 Pan_troglodytes_troglodytes,
40 Pongo_abelii,
41 Symphalangus_syndactylus,
42 Callicebus_moloch,
43 Pithecia_pithecia,
44 Cercocebus_agilis,
45 Cercocebus_torquatus,
46 Macaca_cyclopis,
47 Macaca_fascicularis,
48 Macaca_fuscata,
49 Macaca_mulatta,
50 Macaca_nemestrina,
51 Macaca_radiata,
52 Macaca_silenus,
53 Macaca_sinica,
54 Macaca_sylvanus,
55 Macaca_thibetana,
56 Mandrillus_leucophaeus,
57 Papio_anubis,
58 Papio_hamadryas,
59 Papio_papio,
60 Theropithecus_gelada,
61 Colobus_guereza,
62 Colobus_polykomos,
63 Nasalis_larvatus,
64 Semnopithecus_entellus,
65 Trachypithecus_cristatus,
66 Trachypithecus_francoisi,
67 Galago_senegalensis,
68 Otolemur_crassicaudatus;
tree consensus_68species = ((((((1:11.894902,((((4:6.429209,(2:2.018943,3:2.018944):4.410266):1.461009,(5:5.987281,6:5.987281):1.902936):1.957908,(8:8.627245,7:8.627244):1.220881):1.644988,9:11.493113):0.401789):2.980276,((((44:3.998505,45:3.998505):1.305793,56:5.304297):6.046166,(60:5.769164,((57:1.277228,58:1.277228):0.432578,59:1.709806):4.059357):5.581300):1.502062,((((51:2.444736,53:2.444736):3.592329,(52:3.610353,50:3.610353):2.426712,(46:1.725200,48:1.725200):4.311865):0.840931,((47:5.045978,49:5.045978):1.475126,55:6.521104):0.356891):1.782804,54:8.660800):4.191726):2.022653):6.535196,((61:2.306768,62:2.306768):13.128389,(63:12.784647,(64:11.461377,(65:5.252987,66:5.252987):6.208391):1.323270):2.650511):5.975217):8.589626,(((((35:3.309516,37:3.309516):0.219450,36:3.528966):0.547859,38:4.076825):2.521536,41:6.598362):13.007584,((34:8.652233,39:8.652232):6.480222,40:15.132455):4.473491):10.394055):16.811821,(((((14:2.029549,15:2.029548):0.650927,16:2.680475):6.466916,17:9.147391):12.173909,((18:19.487521,((19:13.232628,(23:7.029130,(20:1.398723,(21:0.880798,22:0.880798):0.517925):5.630407):6.203497):2.479624,((28:8.361426,30:8.361427):1.302045,(27:5.012547,29:5.012547):4.650925):6.048781):3.775269):0.605006,(((24:2.229900,26:2.229900):4.219484,25:6.449384):12.120521,31:18.569905):1.522623):1.228773):1.411478,(43:19.396088,42:19.396087):3.336691):24.079043):26.191197,((((10:5.195399,11:5.195401):9.824196,12:15.019596):5.523206,13:20.542802):42.193750,((33:34.635256,32:34.635256):3.364744,(67:13.364418,68:13.364418):24.635583):24.736553):10.266465);
END;<br />
<b>Warning</b>:  session_write_close() expects exactly 0 parameters, 1 given in <b>/var/www/10ktrees.nunn-lab.org/sendTreesToUser.php</b> on line <b>98</b><br />
